# Supplementary material for: Prediction of Visual Field Progression in Myopic Normal Tension Glaucoma Using a Nomogram-Based Model
Source: J Clin Med. 2026 Apr 3;15(7):2709. doi: 10.3390/jcm15072709 (PMC13073007; doi:10.3390/jcm15072709)
Supplement: Supplementary file 1 [file jcm-15-02709-s001.zip]

Archive with 1 entries (1 files):
- jcm-4176291-supplementary.pdf
